# Supplementary material for: Exploring Taxonomic and Genetic Relationships in the Pinus mugo Complex Using Genome Skimming Data
Source: Int J Mol Sci. 2024 Sep 22;25(18):10178. doi: 10.3390/ijms251810178 (PMC11432513; doi:10.3390/ijms251810178)
Supplement: Supplementary file 1 [file ijms-25-10178-s001.zip]

Archive with 1 entries (1 files):
- ijms-3192741-supplementary.pdf
